# Supplementary material for: 5G RF-EMFs Mitigate UV-Induced Genotoxic Stress Through Redox Balance and p38 Pathway Regulation in Skin Cells
Source: Antioxidants (Basel). 2026 Jan 19;15(1):127. doi: 10.3390/antiox15010127 (PMC12837458; doi:10.3390/antiox15010127)
Supplement: Supplementary file 1 [file antioxidants-15-00127-s001.zip]

Archive with 1 entries (1 files):
- antioxidants-4040115-supplementary.pdf
